# Supplementary material for: Blood Test for Breast Cancer Screening through the Detection of Tumor-Associated Circulating Transcripts
Source: Int J Mol Sci. 2022 Aug 15;23(16):9140. doi: 10.3390/ijms23169140 (PMC9409068; doi:10.3390/ijms23169140)
Supplement: Supplementary file 1 [file ijms-23-09140-s001.zip]

Archive with 1 entries (1 files):
- ijms-1830277-supplementary.pdf
